# Supplementary material for: Data to model the prognosticators of luxury consumption: A partial least squares-structural equation modelling approach (PLS-SEM)
Source: Data Brief. 2018 Oct 15;21:753–7. doi: 10.1016/j.dib.2018.10.032 (PMC6214865; doi:10.1016/j.dib.2018.10.032)
Supplement: Supplementary file 2 — Supplementary material [file mmc2.csv]

Respondents	M1	M2	M3	M4	M5	M6	M7	E1	E2	E3	E4	PQ1	PQ2	PQ3	PQ4	PQ5	PQ6	BC1	BC2	BC3	BC4	BC5	BC6	BC7	BC8	LC1	LC2	LC3	LC4	LC5
1	3	4	3	3	3	3	3	3	3	3	4	4	4	2	4	4	4	3	3	1	1	3	3	3	3	3	3	3	2	2
2	2	4	3	4	4	4	3	4	4	3	4	4	3	4	4	3	3	4	4	4	4	2	2	2	3	2	2	3	2	2
3	3	4	5	3	3	3	4	4	4	3	3	4	3	3	4	3	3	3	4	4	4	3	3	3	4	4	4	3	3	4
4	4	4	4	2	4	2	2	3	3	4	4	4	4	3	3	4	4	4	4	2	2	2	4	2	2	3	3	4	4	4
5	2	2	4	4	2	2	2	2	3	4	3	4	4	4	4	4	4	4	4	4	4	4	2	4	2	2	3	1	3	3
6	4	4	3	4	4	2	4	4	3	5	4	3	4	5	3	4	4	4	4	4	3	4	4	4	4	4	3	5	4	3
7	4	4	4	2	2	2	4	4	4	4	4	4	2	3	2	4	4	2	4	4	4	4	4	2	4	4	4	4	4	4
8	5	5	5	4	5	4	5	4	4	5	3	5	5	5	5	5	5	5	5	5	5	4	5	4	5	4	4	5	3	5
9	4	3	5	5	2	5	3	3	3	4	5	4	2	4	4	5	5	2	4	4	4	5	2	5	3	4	4	4	5	4
10	3	2	5	3	3	4	3	3	3	3	3	4	3	4	4	3	4	4	4	3	3	3	3	4	3	4	4	3	3	4
11	1	2	3	4	2	3	2	2	2	5	4	4	2	4	4	4	4	4	5	2	3	4	4	4	4	4	2	5	4	4
12	5	5	2	2	4	4	1	2	3	4	4	1	1	1	1	3	4	5	2	1	3	2	4	4	4	2	3	4	4	1
13	4	4	5	4	4	4	3	3	4	4	5	3	4	4	4	4	4	4	5	4	4	4	4	4	3	3	4	4	5	3
14	4	4	5	3	2	2	3	3	3	5	3	3	5	5	2	2	2	2	5	3	3	3	2	2	3	3	3	5	3	3
15	4	4	4	3	4	4	4	4	4	5	4	4	1	5	1	4	4	4	5	4	4	3	4	4	4	4	1	5	1	1
16	5	3	4	3	2	4	4	4	4	5	2	2	4	5	5	5	5	4	5	3	3	3	2	4	2	2	4	5	2	2
17	3	2	2	3	4	4	2	1	2	4	3	1	1	1	1	3	2	3	1	4	1	3	4	4	2	1	2	4	3	1
18	5	5	5	5	5	5	5	5	5	5	4	5	5	5	5	1	4	2	5	5	5	5	5	5	5	5	5	5	4	5
19	4	4	4	4	4	5	4	4	4	4	4	4	3	4	4	4	4	1	4	4	4	4	4	5	4	4	4	4	4	4
20	3	1	4	3	3	4	2	3	1	3	3	3	1	3	3	4	3	3	4	3	3	3	3	4	2	3	1	4	3	3
21	2	2	4	3	3	4	2	2	2	4	3	3	3	4	3	4	4	3	4	4	4	3	3	4	2	2	2	4	3	3
22	4	5	5	4	5	2	5	5	5	5	5	5	5	5	5	5	5	5	5	5	5	4	5	2	5	5	5	5	5	5
23	4	4	4	4	5	4	4	2	2	5	5	2	4	4	4	4	4	5	5	5	5	4	5	4	1	2	2	5	5	2
24	3	3	4	3	3	4	3	3	3	4	4	4	3	4	4	4	4	4	4	3	3	3	3	4	3	3	3	4	4	4
25	4	3	1	3	4	3	4	3	2	3	1	3	1	3	1	4	4	4	5	1	1	3	4	3	1	3	2	3	1	3
26	4	4	4	4	4	4	4	4	4	4	4	4	3	4	4	4	4	3	4	4	4	4	4	4	4	4	4	4	4	4
27	4	4	4	2	4	4	2	4	2	4	2	4	4	2	4	4	4	2	4	4	4	2	4	4	2	4	2	4	2	4
28	4	3	4	2	3	2	3	3	3	4	4	3	2	4	3	2	2	2	4	3	2	2	3	2	3	3	3	4	4	3
29	4	4	4	4	4	4	5	5	5	5	5	5	5	5	5	5	5	5	5	5	5	4	4	4	5	5	5	5	5	5
30	2	2	3	5	2	2	2	3	2	5	5	2	2	5	5	5	5	5	5	5	2	5	2	2	2	3	2	5	5	2
31	5	3	5	3	5	5	3	2	2	5	1	3	1	4	3	4	4	3	5	5	5	3	5	5	3	2	2	5	1	3
32	3	3	2	3	4	4	1	2	1	2	4	2	4	2	2	2	4	4	2	4	4	4	4	4	1	2	1	2	4	2
33	3	3	4	2	2	2	2	2	1	4	3	3	2	4	3	4	2	2	4	3	3	2	2	2	2	2	1	4	3	3
34	2	1	4	2	5	5	1	1	1	3	3	1	4	4	3	4	2	2	5	2	4	2	5	5	1	1	1	3	3	1
35	3	3	4	3	4	5	3	3	3	3	2	2	3	4	3	4	4	4	4	3	4	3	4	5	3	3	3	3	2	2
36	4	3	4	3	3	3	3	3	3	4	4	4	4	4	4	4	4	4	4	4	4	3	3	3	3	3	3	4	4	4
37	2	2	5	4	3	4	2	3	3	4	4	4	3	4	4	4	4	4	5	4	5	4	3	4	2	3	3	4	4	4
38	3	3	5	4	4	4	4	4	4	4	4	4	4	5	4	4	4	4	4	4	4	4	4	4	4	4	4	4	4	4
39	1	1	3	3	3	4	1	1	1	5	3	3	3	5	5	5	5	5	5	5	5	3	3	4	1	1	1	5	3	3
40	5	4	5	5	4	5	4	4	5	5	4	4	2	5	5	5	5	4	5	5	5	5	4	5	4	4	5	5	4	4
41	3	3	5	1	1	1	3	3	1	3	3	5	3	4	4	2	1	3	3	4	3	1	1	1	3	3	1	3	3	5
42	2	2	3	3	4	4	2	2	2	4	3	2	4	4	4	4	4	3	3	2	4	3	4	4	2	2	2	4	3	2
43	2	4	4	2	3	3	2	2	2	2	4	2	3	3	3	3	2	3	3	3	3	2	3	3	2	2	2	2	4	2
44	4	4	4	2	2	2	1	1	1	4	3	1	2	2	3	3	3	2	4	2	3	2	2	2	1	1	1	4	3	1
45	3	3	4	3	4	4	3	3	3	4	3	3	3	4	4	4	3	3	4	3	3	3	4	4	3	3	3	4	3	3
46	4	4	5	4	4	4	4	4	4	5	3	4	3	4	4	4	4	4	4	4	5	4	4	4	4	4	4	5	3	4
47	3	2	2	1	3	3	3	3	3	4	2	2	2	4	4	4	4	2	4	3	4	1	3	3	3	3	3	4	2	2
48	1	1	4	4	5	4	4	4	4	4	4	4	1	4	4	4	4	4	4	4	4	4	5	4	4	4	4	4	4	4
49	3	1	3	3	4	3	2	2	3	4	4	3	2	3	3	3	3	2	4	2	2	3	4	3	2	2	3	4	4	3
50	1	2	4	2	5	5	3	2	2	4	4	4	4	4	4	5	5	5	5	5	5	2	5	5	3	2	2	4	4	4
51	3	3	5	3	4	4	4	5	5	5	5	4	3	5	5	5	5	5	4	4	5	3	4	4	4	5	5	5	5	4
52	4	3	4	3	4	4	3	3	3	5	3	3	1	4	4	4	5	4	4	3	3	3	4	4	3	3	3	4	3	3
53	4	4	4	4	3	4	4	4	4	4	4	4	4	4	4	4	4	2	5	4	4	4	3	4	4	4	4	4	4	4
54	2	2	4	4	3	3	5	4	2	4	4	4	5	5	5	5	5	2	1	4	5	4	3	3	5	4	2	4	4	4
55	2	2	3	1	1	1	2	2	1	3	2	2	2	2	1	3	2	3	3	2	2	1	1	1	2	2	1	3	2	2
56	4	4	4	4	4	4	2	3	4	4	4	4	4	4	4	4	4	4	4	4	4	4	4	4	2	3	4	4	4	4
57	3	2	4	2	1	2	2	2	3	4	4	2	3	4	2	2	3	2	4	3	2	2	1	2	2	2	3	4	4	2
58	2	2	4	2	2	2	3	3	3	2	2	2	2	3	3	3	3	1	2	1	2	2	2	2	3	3	3	2	2	2
59	2	1	4	4	4	4	5	2	2	4	4	2	2	5	5	5	5	3	5	4	2	4	4	4	5	2	2	4	4	2
60	5	3	5	5	5	1	4	3	4	5	5	4	5	5	5	5	5	5	5	3	4	5	5	1	4	3	4	5	5	4
61	4	2	5	3	3	3	2	3	2	5	4	3	4	5	3	5	4	5	5	4	5	3	3	3	2	3	2	5	4	3
62	4	4	5	2	2	2	4	2	4	2	4	2	2	4	4	2	2	1	4	5	5	2	2	2	4	2	4	2	4	2
63	4	3	5	4	5	4	4	4	4	5	4	4	3	4	4	5	5	5	5	4	4	4	5	4	4	4	4	5	4	4
64	3	3	3	3	2	3	3	2	2	3	4	3	2	4	3	4	3	3	4	3	3	3	2	3	3	2	2	3	4	3
65	3	3	4	4	4	4	4	4	4	4	5	5	5	4	4	3	3	3	4	4	4	4	4	4	4	4	4	4	5	5
66	2	1	2	2	1	1	1	1	3	3	4	2	1	2	1	1	1	1	1	1	1	2	1	1	1	1	3	3	4	2
67	3	4	4	3	4	3	3	4	4	4	4	4	4	4	4	4	4	4	4	4	4	3	4	3	3	4	4	4	4	4
68	2	3	2	2	2	4	1	1	3	3	2	3	1	3	3	3	2	3	3	2	3	2	2	4	1	1	3	3	2	3
69	4	4	4	3	2	4	3	3	3	4	2	3	4	4	3	4	4	5	3	3	4	3	2	4	3	3	3	4	2	3
70	2	1	4	2	2	3	2	2	1	4	3	4	4	4	2	4	4	2	4	3	3	2	2	3	2	2	1	4	3	4
71	3	3	2	4	3	4	2	3	3	4	3	3	4	4	3	5	5	4	4	4	4	4	3	4	2	3	3	4	3	3
72	4	4	4	4	4	4	4	4	3	4	2	3	2	4	4	3	4	4	4	2	2	4	4	4	4	4	3	4	2	3
73	2	2	2	3	1	3	2	2	3	4	2	2	2	2	3	4	4	4	3	3	3	3	1	3	2	2	3	4	2	2
74	2	3	5	5	5	4	2	3	3	4	4	2	1	4	3	3	4	4	4	5	3	5	5	4	2	3	3	4	4	2
75	1	2	5	3	3	3	1	1	3	5	3	3	2	5	3	3	3	3	5	3	5	3	3	3	1	1	3	5	3	3
76	1	1	2	1	2	2	1	1	1	5	2	1	1	5	5	3	5	1	5	2	5	1	2	2	1	1	1	5	2	1
77	2	2	3	3	4	4	2	1	2	3	3	2	2	3	3	4	3	3	3	2	3	3	4	4	2	1	2	3	3	2
78	4	3	4	4	3	3	4	4	3	4	3	3	2	4	3	4	3	3	4	2	2	4	3	3	4	4	3	4	3	3
79	1	1	3	3	3	3	3	3	3	3	3	3	4	4	3	5	5	3	5	4	4	3	3	3	3	3	3	3	3	3
80	4	4	5	4	4	4	4	4	4	4	4	4	4	4	4	4	4	4	4	4	4	4	4	4	4	4	4	4	4	4
81	4	3	4	3	3	3	2	3	3	5	2	2	1	2	2	4	4	3	4	2	2	3	3	3	2	3	3	5	2	2
82	2	1	4	1	5	1	1	1	1	4	1	1	2	2	1	5	5	3	5	4	4	1	5	1	1	1	1	4	1	1
83	2	1	4	4	4	4	3	3	3	3	4	4	4	4	4	4	4	4	4	4	4	4	4	4	3	3	3	3	4	4
84	4	5	5	3	5	1	1	1	3	1	1	1	1	1	1	3	5	3	5	5	5	3	5	1	1	1	3	1	1	1
85	3	3	3	5	5	5	3	3	3	4	4	3	3	5	5	5	5	5	5	3	3	5	5	5	3	3	3	4	4	3
86	2	1	3	2	2	2	1	2	4	4	2	2	1	2	2	2	2	2	2	2	2	2	2	2	1	2	4	4	2	2
87	4	3	4	4	5	4	4	4	3	4	3	4	3	4	5	5	5	4	4	4	3	4	5	4	4	4	3	4	3	4
88	2	2	4	3	3	4	3	3	2	5	3	2	2	3	3	5	5	5	5	5	5	3	3	4	3	3	2	5	3	2
89	2	2	2	4	4	5	3	2	2	3	3	3	2	3	3	4	4	3	4	3	3	4	4	5	3	2	2	3	3	3
90	2	2	5	5	5	5	5	4	4	5	3	4	4	5	5	5	5	5	5	5	2	5	5	5	5	4	4	5	3	4
91	3	3	4	4	4	4	3	3	3	4	2	3	3	4	4	4	4	4	4	4	4	4	4	4	3	3	3	4	2	3
92	4	4	5	4	4	2	4	4	4	4	5	4	4	4	4	4	4	3	4	4	4	4	4	2	4	4	4	4	4	4
93	2	2	3	4	4	4	2	3	3	4	2	3	5	4	3	1	3	3	2	3	5	4	4	4	2	3	3	4	2	3
94	1	1	1	3	3	3	1	1	1	5	1	1	4	5	1	5	5	5	3	4	4	3	3	3	1	1	1	5	1	1
95	4	4	2	1	1	2	2	2	2	5	1	1	2	5	3	4	4	1	1	1	1	1	1	2	2	2	2	5	1	1
96	2	2	4	4	3	3	2	2	2	3	4	2	2	3	3	4	4	2	3	2	2	4	3	3	2	2	2	3	4	2
97	4	4	5	4	3	3	4	4	4	5	4	2	4	5	3	2	2	2	2	5	5	4	3	3	4	4	4	5	4	2
98	2	2	4	3	3	3	3	3	3	4	2	2	4	4	4	4	4	3	3	3	4	3	3	3	3	3	3	4	2	2
99	4	4	4	4	5	4	2	3	3	4	4	2	2	3	2	4	4	3	4	3	3	4	5	4	2	3	3	4	4	2
100	1	1	2	1	2	2	1	1	1	5	2	1	1	5	5	3	5	1	5	2	5	1	2	2	1	1	1	5	2	1
101	2	2	3	3	4	4	2	1	2	3	3	2	2	3	3	4	3	3	3	2	3	3	4	4	2	1	2	3	3	2
102	4	3	4	4	3	3	4	4	3	4	3	3	2	4	3	4	3	3	4	2	2	4	3	3	4	4	3	4	3	3
103	1	5	3	3	3	3	4	4	4	4	4	3	4	4	3	5	5	3	5	4	4	3	3	3	3	3	3	3	3	3
104	4	4	5	4	4	4	4	4	4	4	4	4	4	4	4	4	4	4	4	4	4	4	4	4	4	4	4	4	4	4
105	4	4	4	3	3	3	4	3	3	5	2	2	5	5	2	4	4	3	4	4	4	4	3	3	4	3	3	5	4	2
106	2	5	4	4	5	5	5	5	5	4	5	5	5	5	5	5	5	3	5	4	4	4	5	4	4	4	4	4	4	4
107	2	5	4	4	4	4	4	3	3	3	4	4	4	4	4	4	4	4	4	4	4	4	4	4	3	4	3	3	4	4
108	4	5	5	3	5	4	4	5	3	5	5	5	5	5	5	3	5	3	5	5	5	3	5	4	4	4	3	4	4	4
109	3	3	4	5	5	5	4	3	3	4	4	3	3	5	5	5	5	5	5	3	3	5	5	5	3	3	3	4	4	3
110	2	5	4	5	5	5	5	5	4	4	5	5	5	4	4	5	4	4	2	4	4	4	4	4	4	4	4	4	4	4
111	4	3	4	4	5	4	4	4	3	4	3	4	3	4	5	5	5	4	4	4	3	4	5	4	4	4	3	4	3	4
112	2	4	4	3	3	4	3	3	2	5	3	2	2	3	3	5	5	5	5	5	5	3	3	4	3	3	2	5	3	2
113	2	4	4	4	4	5	4	4	4	3	3	3	2	3	3	4	4	3	4	3	3	4	4	5	3	2	2	3	3	3
114	2	4	5	5	5	5	5	4	4	5	3	4	4	5	5	5	5	5	5	5	2	5	5	5	5	4	4	5	3	4
115	3	3	4	4	4	4	3	3	3	4	2	3	3	4	4	4	4	4	4	4	4	4	4	4	3	3	3	4	2	3
116	4	4	5	4	4	2	4	4	4	4	4	4	4	4	4	4	4	3	4	4	4	4	4	4	4	4	4	4	4	4
117	2	2	3	4	4	4	5	3	3	4	2	3	3	4	3	5	3	4	4	3	5	4	4	4	4	3	3	4	2	3
118	1	5	5	3	3	3	5	5	5	5	5	5	4	4	5	5	5	5	4	4	4	4	4	4	4	4	4	5	4	4
119	4	4	4	5	5	2	2	2	2	5	5	5	5	5	3	4	4	4	5	4	5	5	4	4	4	4	4	5	4	4
120	2	2	4	4	3	3	2	2	2	3	4	2	5	3	3	4	4	2	3	5	2	4	3	3	4	4	4	3	4	2
121	4	4	5	4	3	3	4	4	4	5	4	5	4	5	3	2	2	2	2	5	5	4	3	3	4	4	4	5	4	2
122	2	2	4	3	3	3	3	3	3	4	2	5	4	4	4	4	4	3	3	3	4	3	3	3	3	3	3	4	2	2
123	4	4	4	4	5	4	2	3	3	4	4	2	2	3	2	4	4	3	4	3	3	4	5	4	2	3	3	4	4	2
124	1	5	5	5	5	5	5	5	5	5	2	5	5	5	5	3	5	1	5	2	5	1	2	2	1	1	1	5	2	1
125	2	2	3	3	4	4	2	5	2	3	3	2	2	3	3	4	3	3	3	2	3	3	4	4	2	1	2	3	3	2
126	4	3	4	4	3	3	4	4	3	4	3	3	2	4	3	4	3	3	4	2	2	4	3	3	4	4	3	4	3	3
127	1	1	3	3	3	3	3	3	3	3	3	3	4	4	3	5	5	3	5	4	4	3	3	3	3	3	3	3	3	3
128	4	4	5	4	4	4	4	4	4	4	4	4	4	4	4	4	4	4	4	4	4	4	4	4	4	4	4	4	4	4
129	4	3	4	3	3	3	2	3	3	5	4	4	4	4	4	4	4	3	4	4	4	3	3	3	4	3	3	5	4	5
130	2	4	4	4	5	4	4	4	4	4	4	4	4	4	4	5	5	4	5	4	4	4	5	4	4	4	4	4	4	4
131	2	4	4	4	4	4	3	3	3	3	4	4	4	4	4	4	4	4	4	4	4	4	4	4	3	3	3	3	4	4
132	4	5	5	3	5	4	4	4	3	4	4	4	4	1	1	3	5	3	5	5	5	3	5	4	4	4	4	4	5	5
133	3	5	5	5	5	5	3	3	3	4	4	3	3	5	5	5	5	5	5	3	3	5	5	5	3	3	3	4	4	3
134	2	4	5	4	4	5	4	5	4	4	4	4	4	4	4	4	4	2	4	4	4	4	2	2	4	2	4	4	2	2
135	4	3	4	4	5	4	4	4	3	4	3	4	3	4	5	5	5	4	4	4	3	4	5	4	4	4	3	4	3	4
136	2	5	4	3	3	4	3	3	2	5	3	2	2	3	3	5	5	5	5	5	5	3	3	4	3	3	5	5	3	2
137	2	2	2	4	4	5	3	5	5	3	3	3	2	3	3	4	4	3	4	3	3	4	4	5	3	5	5	3	3	3
138	2	2	5	5	5	5	5	4	4	5	3	4	4	5	5	5	5	5	5	5	2	5	5	5	5	4	4	5	3	4
139	3	3	4	4	4	4	3	3	3	4	5	3	3	4	4	4	4	4	4	4	4	4	4	4	3	3	3	4	2	3
140	4	4	5	4	4	2	4	4	4	4	5	4	4	4	4	4	4	3	4	4	4	4	4	2	4	4	4	4	4	4
141	2	4	4	4	4	4	2	3	3	4	4	3	3	4	3	1	3	3	2	3	5	4	4	4	2	3	4	4	4	4
142	1	4	5	3	3	3	5	5	5	5	5	5	4	4	5	5	5	5	3	4	4	3	3	3	4	4	4	5	4	4
143	4	4	4	5	5	4	4	2	2	5	5	5	4	5	4	4	4	4	4	4	4	4	4	4	2	2	4	5	4	4
144	2	4	4	4	3	3	4	2	2	3	4	4	2	3	4	4	4	2	3	4	2	4	3	3	2	2	4	3	4	4
145	4	4	5	4	3	3	4	4	4	5	4	4	4	5	3	4	4	4	4	5	5	4	3	3	4	4	4	5	4	4
146	2	4	4	3	3	3	3	3	3	4	2	4	4	4	4	4	4	3	3	3	4	3	3	3	3	3	3	4	4	4
147	4	4	4	4	5	4	4	3	3	4	4	4	2	3	2	4	4	3	4	3	3	4	5	4	2	3	3	4	4	2
148	1	5	5	5	5	4	5	5	5	5	5	5	5	5	5	3	5	5	5	5	5	5	4	2	4	4	1	5	4	4
149	2	4	3	3	4	4	4	5	4	3	5	4	5	3	3	4	3	3	3	2	3	3	4	4	4	1	4	3	3	4
150	4	3	4	4	3	3	4	5	3	4	3	3	4	4	3	4	3	3	4	2	2	4	3	3	4	4	3	4	3	3
151	1	4	3	3	3	3	3	3	3	3	3	3	4	4	3	5	5	3	5	4	4	3	3	3	3	3	3	3	3	3
152	4	4	5	4	4	4	4	4	4	4	4	4	4	4	4	4	4	4	4	4	4	4	4	4	4	4	4	4	4	4
153	4	3	4	3	3	3	4	4	4	5	4	4	4	4	2	4	4	3	4	4	4	3	3	3	2	3	3	5	4	4
154	2	5	4	5	5	5	5	5	5	4	5	5	2	2	4	5	5	3	5	4	4	4	5	4	4	4	4	4	4	4
155	2	5	4	4	4	4	3	3	3	3	4	4	4	4	4	4	4	4	4	4	4	4	4	4	3	3	3	3	4	4
156	4	5	5	3	5	5	5	5	3	1	5	5	4	4	4	3	5	3	5	5	5	3	5	4	4	4	3	1	4	4
157	3	3	3	5	5	5	3	3	3	4	4	3	3	5	5	5	5	5	5	3	3	5	5	5	3	3	3	4	4	3
